# Supplementary material for: Aquatic Ecosystems of the Anthropocene: Limnology and Microbial Ecology of Mine Pit Lakes
Source: Microorganisms. 2021 Jun 3;9(6):1207. doi: 10.3390/microorganisms9061207 (PMC8228816; doi:10.3390/microorganisms9061207)
Supplement: Supplementary file 1 [file microorganisms-09-01207-s001.zip]

Archive with 1 entries (1 files):
- microorganisms-1224750-supplementary.pdf
